# Supplementary material for: Integrative Medicine Focusing on Ultrasound-Guided High-Dose Shinbaro 2 Pharmacopuncture for Acute Herniated Intervertebral Discs: A Case Report
Source: Healthcare (Basel). 2024 Aug 14;12(16):1620. doi: 10.3390/healthcare12161620 (PMC11353620; doi:10.3390/healthcare12161620)
Supplement: Supplementary file 1 [file healthcare-12-01620-s001.zip]

Archive with 1 entries (1 files):
- healthcare-3089316-supplementary.pdf
